# Supplementary material for: Transcriptomic and Metabolomic Analysis Revealed Roles of Yck2 in Carbon Metabolism and Morphogenesis of Candida albicans
Source: Front Cell Infect Microbiol. 2021 Mar 16;11:636834. doi: 10.3389/fcimb.2021.636834 (PMC8008151; doi:10.3389/fcimb.2021.636834)
Supplement: Supplementary Table 2 — List of normalized metabolome data used in this study. [file Table_2.xlsx]

## Sheet: Total Metabolome data With H3
	WT_H_1	WT_H_2	WT_H_3	MUT_H_1	MUT_H_2	MUT_H_3	REV_H_1	REV_H_2	REV_H_3	WT_Y_1	WT_Y_2	WT_Y_3	MUT_Y_1	MUT_Y_2	MUT_Y_3	REV_Y_1	REV_Y_2	REV_Y_3
	TEST_1	TEST_1	TEST_1	TEST_2	TEST_2	TEST_2	TEST_3	TEST_3	TEST_3	TEST_4	TEST_4	TEST_4	TEST_5	TEST_5	TEST_5	TEST_6	TEST_6	TEST_6
4-Hydroxy-L-threonine	554635	596975	928522	237703	178005	349034	322886	345558	280135	579318	620664	575833	346250	270223	403089	620619	561577	497761
5-Oxo-proline	5.7805e+06	5.62386e+06	12432280	9.03584e+06	1.17036e+07	1.00573e+07	1.04517e+07	9.18444e+06	7.6936e+06	2.10995e+06	2.55749e+06	2.5754e+06	3.31823e+06	8.03594e+06	4.84483e+06	4.09677e+06	3.89824e+06	2.71154e+06
Acetyllysine	41523	60602.2	95560.2	109104	64657.1	134386	55213.2	66103.5	53686.2	452386	718973	770054	1.72714e+06	3.26496e+06	2.20478e+06	862613	592041	1.08316e+06
Adenine	565514	611319	1014148	257693	193901	351859	352611	363716	300762	579318	644705	584117	349915	272821	403089	637831	572993	503497
Alanine	7.02629e+07	6.43808e+07	94645260	7.99936e+07	8.15829e+07	3.92447e+07	9.66257e+07	8.96613e+07	7.96295e+07	8.26935e+07	9.26019e+07	8.43482e+07	7.89052e+07	2.76246e+07	2.18299e+07	1.18241e+08	1.04677e+08	9.41345e+07
alpha-ketoglutarate	2.43031e+06	2.05206e+06	3304928	532662	632364	603699	2.64938e+06	2.63383e+06	2.43263e+06	877435	914705	1.06012e+06	450834	193899	323851	1.45614e+06	1.00613e+06	1.44677e+06
AMP	2.39651e+06	2.08676e+06	3032671	2.4448e+06	1.65688e+06	2.75942e+06	2.72592e+06	2.03123e+06	2.39678e+06	2.71221e+06	2.55663e+06	2.37519e+06	2.61369e+06	1.41392e+06	1.70544e+06	2.16325e+06	2.19763e+06	1.4243e+06
Anthranilate	184408	146118	232638	246552	477079	412205	210256	207693	194279	303971	333255	241752	926076	50638.1	748500	478241	525721	413921
Arginine	2.81106e+07	2.67659e+07	45179330	1.37291e+07	2.05459e+07	2.16342e+07	4.39405e+07	3.42326e+07	3.23378e+07	3.00296e+07	3.55605e+07	3.19404e+07	2.17922e+07	2.96303e+07	2.47571e+07	5.71959e+07	5.08794e+07	4.5906e+07
Asparagine	6.74551e+06	6.59462e+06	8016993	1.17238e+07	2.1228e+07	1.27746e+07	7.93194e+06	6.01996e+06	6.44656e+06	5.95877e+06	7.66394e+06	6.59846e+06	3.24987e+06	5.29918e+06	3.89901e+06	5.85988e+06	5.7742e+06	5.43687e+06
Aspartate	4.0624e+07	4.04185e+07	51786580	3.99582e+07	3.60486e+07	4.03435e+07	5.98751e+07	4.74109e+07	4.33258e+07	1.72099e+07	2.05502e+07	2.01138e+07	1.23472e+07	5.72056e+06	8.44236e+06	1.21406e+07	1.4104e+07	1.59227e+07
Cis Aconitate	525944	611478	742494	475026	687846	349667	851667	763775	623022	213353	159789	234797	72120.3	206027	108297	647569	619918	585862
cis-2-Methylaconitate	14096	19081.2	28493.8	22667.8	19707.5	28323.4	23607.6	21431.6	32669.3	5316.2	6373.08	3876.48	24450.6	34032.8	25988	8114.52	8843.85	7552.42
Citrulline	2.1654e+06	1.7358e+06	2817480	4.03344e+06	3.80256e+06	3.07289e+06	1.9572e+06	1.40823e+06	1.31609e+06	1.46956e+06	1.55591e+06	1.41391e+06	5.84384e+06	8.63869e+06	5.79373e+06	1.92197e+06	1.50104e+06	1.51329e+06
Cysteine	123205	111746	150768	96609.3	66630.7	111322	100801	112026	104644	68880.6	80293.7	82962	73389	53785.2	70635.3	113754	111352	85720.5
Dehydroalanine	2.35535e+06	2.30958e+06	3073533	2.31865e+06	2.19106e+06	2.3684e+06	3.42672e+06	2.79049e+06	2.51255e+06	975845	1.16876e+06	1.12572e+06	716180	343375	502864	729903	843880	941508
Deoxyribose	3.83617e+06	4.27836e+06	6034348	3.02054e+06	2.05503e+06	2.76986e+06	4.3037e+06	3.81179e+06	3.50745e+06	1.02397e+06	1.06881e+06	1.17422e+06	1.16358e+06	1.12342e+06	1.03822e+06	1.50829e+06	1.4573e+06	1.32151e+06
Fructose 1,6-bisphosphate	5274.26	4354.87	6915.58	2026.83	2943.06	3801.42	100	7154.36	100	3464.42	3222.07	4113.47	2692.82	2972.35	4374	5549.89	4635.57	6731.24
Fumarate	227899	220616	339056	119306	75583.7	70011.6	253260	271843	273522	486009	370078	323928	114176	83586.7	70432.7	312130	285950	328479
GABA	2.71787e+06	2.54729e+06	3687159	7.53053e+06	5.92271e+06	6.54239e+06	3.40863e+06	2.61113e+06	2.70703e+06	8.15043e+06	9.97658e+06	8.23805e+06	1.5127e+07	7.16787e+06	1.00707e+07	1.05696e+07	9.80633e+06	8.62608e+06
Glucose	4396.69	4964.88	18786.2	3860.45	5034.28	1696.27	5446.39	12280.6	6392.41	107646	163277	160284	605908	656483	603164	215104	125267	315937
Glutamate	2.50993e+08	2.52226e+08	409341600	1.66825e+08	1.3299e+08	1.36629e+08	2.84067e+08	2.58817e+08	2.19379e+08	1.99622e+08	2.1356e+08	2.20047e+08	1.22499e+08	7.16029e+07	8.85463e+07	2.76473e+08	2.59396e+08	2.22902e+08
Glutamine	3.52467e+07	3.40325e+07	75384570	5.28774e+07	6.61191e+07	5.93144e+07	6.36358e+07	5.5312e+07	4.66012e+07	1.30464e+07	1.55991e+07	1.59274e+07	1.98917e+07	4.45816e+07	2.79748e+07	2.47994e+07	2.38475e+07	1.64317e+07
Glyceraldehyde 3-phosphate	3342.02	791.905	0	9265.8	11791.6	11826.7	1	1	1	150031	132647	86690.6	110755	126909	104356	75081.3	44847.2	113555
Glycerate	36054.5	37894	87715.9	37893.2	35174	39632.2	65503.7	90184	53495.9	47043.4	45376.3	37220	41539	43106.4	36487.1	59842.1	45121.3	34751.3
Glycine	2.90259e+06	2.81314e+06	4422159	1.91713e+06	2.40715e+06	1.79907e+06	1.94467e+06	1.66518e+06	3.20546e+06	7.29364e+06	6.77475e+06	1.07679e+07	2.82027e+06	3.65407e+06	2.6205e+06	9.66172e+06	1.03682e+07	3.79806e+06
Histidine	4.58145e+07	3.97527e+07	50099090	9.43103e+06	1.51159e+07	1.26577e+07	4.53829e+07	3.864e+07	3.77972e+07	2.71067e+07	2.95133e+07	2.66733e+07	2.03577e+07	1.39039e+07	1.6543e+07	3.43054e+07	3.31588e+07	2.88023e+07
Hypoxanthine	5.95348e+06	4.94564e+06	12324300	2.97995e+06	8.81214e+06	7.32771e+06	8.02681e+06	1.07421e+07	8.84473e+06	6.1656e+06	6.10625e+06	6.3409e+06	5.98542e+06	7.50056e+06	7.28279e+06	1.02791e+07	1.1726e+07	8.8918e+06
ISO-Citrate	1.39609e+07	1.53845e+07	23183920	8.86453e+06	7.69299e+06	8.58127e+06	1.70723e+07	1.67713e+07	1.26786e+07	3.86593e+06	3.22672e+06	3.92744e+06	1.12435e+06	2.02361e+06	1.7485e+06	7.25193e+06	5.52308e+06	5.0882e+06
ISO-Leucine	3.60441e+07	3.29624e+07	40539680	6.25336e+07	7.8026e+07	1.23074e+08	2.80817e+07	2.42096e+07	2.4589e+07	6.79975e+07	8.84718e+07	7.60963e+07	9.49932e+07	1.465e+08	1.29153e+08	9.89562e+07	9.41296e+07	8.79392e+07
Itaconate	10513.6	59128.3	28765.5	47444.7	1047.37	17200.3	31852.1	11361.1	3937.02	58900.1	65398.8	29785.3	93599.5	111495	87162.9	26157.3	10389.2	31104.5
L-Homoserine	9.03113e+06	7.14531e+06	11335020	2.76661e+06	7.31762e+06	4.9822e+06	7.95898e+06	7.557e+06	6.54329e+06	1.28857e+07	1.6108e+07	1.40306e+07	3.78359e+06	7.02419e+06	4.86089e+06	1.73853e+07	1.71438e+07	1.34036e+07
Lysine	8.33257e+06	7.53582e+06	11779590	7.03823e+06	1.12184e+07	1.20994e+07	1.1956e+07	1.191e+07	1.02565e+07	1.06181e+07	1.15236e+07	1.06335e+07	7.08395e+06	1.11081e+07	1.03908e+07	1.72601e+07	1.50092e+07	1.4115e+07
Malate	4.24072e+06	3.90365e+06	7712112	1.56751e+06	878946	1.12175e+06	4.4064e+06	5.74243e+06	4.74335e+06	7.04149e+06	7.09169e+06	6.53233e+06	2.12033e+06	1.80249e+06	1.36407e+06	5.89898e+06	5.08206e+06	6.13965e+06
Methionine	811381	1.19938e+06	1024766	1.37804e+06	1.28579e+06	992432	513363	417230	481636	7.087e+06	8.07278e+06	6.87724e+06	8.65905e+06	3.49256e+06	3.995e+06	8.94184e+06	8.41792e+06	5.90724e+06
Methyl Citrate	166726	219171	545367	216358	167149	248738	311895	335277	361909	52193.5	41651.2	40960.7	608782	595800	530049	75964.7	82724	65001.3
NMNH	294625	380987	436790	173209	307892	242409	433230	629970	422931	335003	383363	345590	293736	274679	269959	374764	357321	395566
Ornithine	5.42734e+06	4.6023e+06	7796675	1.29586e+07	1.2657e+07	1.8475e+07	1.0946e+07	9.02894e+06	8.40812e+06	6.87578e+06	6.283e+06	5.7678e+06	1.28604e+07	1.61241e+07	1.47209e+07	1.35619e+07	1.03514e+07	1.02638e+07
Pentose 5 phosphate	307797	290335	299066	472990	414194	450473	185135	28257	115073	230643	254983	224310	234348	245353	249716	308173	273687	220039
Phenylalanine	5.89681e+06	5.10557e+06	6998871	8.22984e+06	1.31263e+07	1.64681e+07	5.35258e+06	5.14215e+06	4.73574e+06	1.19418e+07	1.58845e+07	1.39326e+07	1.91752e+07	3.8041e+07	2.78821e+07	1.64195e+07	1.52701e+07	1.59346e+07
Phosphoenolpyruvic acid	24803.4	12999.8	56050.8	12719.7	6057.82	6818.65	17511.9	26024.3	23425.1	15707.2	16892.3	17666.5	10822.5	2929.23	4821.96	19696.2	34034.5	17998.8
Proline	1.26146e+07	9.89029e+06	13965030	1.57123e+07	2.57636e+07	2.42312e+07	1.4642e+07	1.30968e+07	1.24081e+07	2.09455e+07	2.27838e+07	1.78188e+07	5.56259e+07	2.39922e+07	4.85144e+07	3.21106e+07	3.45832e+07	2.76813e+07
Pyruvic acid	39744.3	42585.4	80097.2	23252.5	20098.9	23584.1	59051.1	62447.6	47863.8	41980.9	38555.7	44821.4	13354.2	11043.8	10396.4	42954.4	42457.1	26167.1
Ribose 5-phosphate	307797	290335	101107	472990	414194	450473	185135	28257	115073	230643	254983	224310	234348	245353	249716	308173	273687	220039
Sedoheptulose 7-phosphate	1	1	1	670.907	1	1	1	1	1	3883.52	3863.18	5774.31	1993.56	2185.58	236.186	13568.2	14171.9	13000
Serine	1.24229e+07	7.99604e+06	16441830	4.67238e+06	1.75185e+07	7.63752e+06	8.91901e+06	6.52875e+06	1.1713e+07	1.79824e+07	1.21024e+07	436431	142913	1.40747e+07	6.11084e+06	560178	544195	416676
Succinate	618567	583304	807508	692657	378692	528392	584398	624699	800873	1.88597e+06	2.43405e+06	1.76294e+06	1.24482e+06	1.21856e+06	957028	1.63071e+06	1.73131e+06	1.54069e+06
Succiniate semialdehyde	86968.6	77524.9	137090	12176.4	23107.8	13293.3	100479	111306	94435.6	34304.2	31159.2	40596.7	3650.73	5764.19	4649.14	58390.7	37150.4	51550.9
Threonine	9.06115e+06	7.19227e+06	11380880	2.82184e+06	7.37796e+06	4.98933e+06	7.95777e+06	7.55543e+06	6.6656e+06	1.29398e+07	1.62048e+07	1.40121e+07	3.87115e+06	7.08106e+06	4.86317e+06	1.73648e+07	1.71185e+07	1.35044e+07
Tryptophane	3.38808e+06	3.19211e+06	4652727	4.03035e+06	6.89888e+06	1.13764e+06	3.35653e+06	3.84963e+06	3.09865e+06	2.54634e+06	2.45749e+06	2.73631e+06	4.02999e+06	1.9119e+06	2.27965e+06	3.65866e+06	3.60382e+06	3.29898e+06
Tyrosine	2.35122e+07	1.96099e+07	2.15611e+07	1.49062e+07	2.20486e+07	2.04304e+07	2.85602e+07	2.94086e+07	2.5056e+07	1.89263e+07	1.71594e+07	1.92115e+07	1.69809e+07	1.63649e+07	1.83996e+07	2.51825e+07	2.45987e+07	2.17573e+07
Xylulose 5-phosphate	307797	290335	101107	472990	414194	450473	185135	28257	115073	230643	254983	224310	234348	245353	249716	308173	273687	220039
